# Supplementary material for: Metabolic Profiling of Primary and Secondary Metabolites in Kohlrabi (Brassica oleracea var. gongylodes) Sprouts Exposed to Different Light-Emitting Diodes
Source: Plants (Basel). 2023 Mar 13;12(6):1296. doi: 10.3390/plants12061296 (PMC10057582; doi:10.3390/plants12061296)
Supplement: Supplementary file 1 [file plants-12-01296-s001.zip]

Archive with 4 entries (4 files):
- Figure S1, S2, and S4.pdf
- Figure S3.xls
- Table S1, S2, S3, and S5.pdf
- Table S4.csv
