# Supplementary material for: Metabolic Profiling of Primary and Secondary Metabolites in Kohlrabi (Brassica oleracea var. gongylodes) Sprouts Exposed to Different Light-Emitting Diodes
Source: Plants (Basel). 2023 Mar 13;12(6):1296. doi: 10.3390/plants12061296 (PMC10057582; doi:10.3390/plants12061296)
Supplement: Supplementary file 1 [file plants-12-01296-s001.zip › Figure S3.xls]

## Sheet: PCA
Figure S3: Individual metabolites that are significantly (p≤0.05) higher in kohlrabi sprouts irradiated with different LED lights.

## Sheet: PLS-DA
Figure S1: Individual metabolites that are significantly (p≤0.05) higher in kohlrabi sprouts irradiated with different LED lights.
