# Supplementary material for: Metabolic Profiling of Primary and Secondary Metabolites in Kohlrabi (Brassica oleracea var. gongylodes) Sprouts Exposed to Different Light-Emitting Diodes
Source: Plants (Basel). 2023 Mar 13;12(6):1296. doi: 10.3390/plants12061296 (PMC10057582; doi:10.3390/plants12061296)
Supplement: Supplementary file 1 [file plants-12-01296-s001.zip › Table S4.csv]

Table S4: Metabolic pathways where the identified metabolites are involved in kohlrabi sprouts irradiated with different LED lights.
	Total Cmpd	Hits	Raw p	#NAME?	Holm adjust	FDR	Impact
Biosynthesis of secondary metabolites - unclassified	5	1	0.0019826	2.7028	0.057496	0.0039652	1
Alanine, aspartate and glutamate metabolism	22	9	0.00060412	3.2189	0.02209	0.0015389	0.77698
Flavone and flavonol biosynthesis	10	2	0.021624	1.6651	0.11705	0.022848	0.7
Isoquinoline alkaloid biosynthesis	6	1	0.0080405	2.0947	0.11001	0.010006	0.5
Phenylalanine metabolism	11	1	0.0078578	2.1047	0.11001	0.010001	0.47059
Glycine, serine and threonine metabolism	33	6	0.00021313	3.6714	0.010017	0.0010278	0.3547
beta-Alanine metabolism	18	2	5.02E-06	5.299	0.00028133	0.00010183	0.25397
Tyrosine metabolism	16	3	5.05E-06	5.2964	0.00028133	0.00010183	0.21622
Glyoxylate and dicarboxylate metabolism	29	7	0.00022025	3.6571	0.010017	0.0010278	0.20653
Citrate cycle (TCA cycle)	20	4	4.65E-05	4.3326	0.0023713	0.00042458	0.18531
Pyruvate metabolism	22	3	2.23E-05	4.6511	0.0011834	0.0003126	0.16731
Arginine and proline metabolism	34	3	0.00060456	3.2186	0.02209	0.0015389	0.14404
Cysteine and methionine metabolism	46	3	5.31E-05	4.2751	0.0026536	0.00042458	0.13971
Butanoate metabolism	17	4	0.0038037	2.4198	0.081417	0.0059169	0.13636
Glutathione metabolism	26	3	4.50E-05	4.3464	0.002342	0.00042458	0.13362
Stilbenoid, diarylheptanoid and gingerol biosynthesis	8	1	0.10462	0.98039	0.11705	0.10462	0.13235
Galactose metabolism	27	5	0.0014869	2.8277	0.045868	0.0030839	0.1225
Glycolysis / Gluconeogenesis	26	3	0.0025034	2.6015	0.065089	0.0045223	0.12074
Tryptophan metabolism	28	1	0.011262	1.9484	0.11705	0.01287	0.12037
Valine, leucine and isoleucine biosynthesis	22	5	0.0042485	2.3718	0.084294	0.006261	0.10727
Inositol phosphate metabolism	28	1	0.016631	1.7791	0.11705	0.01791	0.10251
Phenylpropanoid biosynthesis	46	4	5.46E-06	5.2632	0.00029458	0.00010183	0.10174
Starch and sucrose metabolism	22	1	0.010641	1.973	0.11705	0.01287	0.0889
Arginine biosynthesis	18	4	7.83E-05	4.1063	0.0038363	0.00054804	0.08544
Pantothenate and CoA biosynthesis	23	3	0.00099835	3.0007	0.032946	0.0023295	0.08423
Carotenoid biosynthesis	43	2	0.00049822	3.3026	0.019929	0.0015316	0.04912
Carbon fixation in photosynthetic organisms	21	3	0.00029798	3.5258	0.013111	0.0011803	0.03607
Sulfur metabolism	15	1	0.0063566	2.1968	0.10619	0.0084755	0.03315
Phosphatidylinositol signaling system	26	1	0.016631	1.7791	0.11705	0.01791	0.03285
Flavonoid biosynthesis	47	4	0.0021247	2.6727	0.059493	0.0041029	0.02471
Phenylalanine, tyrosine and tryptophan biosynthesis	22	3	0.002914	2.5355	0.069935	0.0049449	0.02152
Glycerolipid metabolism	21	2	0.00059703	3.224	0.02209	0.0015389	0.01703
Glycerophospholipid metabolism	37	1	0.0042147	2.3752	0.084294	0.006261	0.00947
Ubiquinone and other terpenoid-quinone biosynthesis	38	2	0.00021481	3.668	0.010017	0.0010278	0.00097
Amino sugar and nucleotide sugar metabolism	50	2	0.00017947	3.746	0.0086143	0.0010278	0
Aminoacyl-tRNA biosynthesis	46	15	0.00030016	3.5226	0.013111	0.0011803	0
Glucosinolate biosynthesis	65	7	0.00031616	3.5001	0.013279	0.0011803	0
Cyanoamino acid metabolism	29	4	0.00037388	3.4273	0.015329	0.0013086	0
Thiamine metabolism	22	2	0.0005025	3.2989	0.019929	0.0015316	0
Pyrimidine metabolism	38	2	0.00051964	3.2843	0.019929	0.0015316	0
Monobactam biosynthesis	8	2	0.00075402	3.1226	0.025637	0.0018359	0
Lysine biosynthesis	9	1	0.0014334	2.8436	0.045868	0.0030839	0
Nicotinate and nicotinamide metabolism	13	1	0.0014334	2.8436	0.045868	0.0030839	0
Fatty acid degradation	37	1	0.002262	2.6455	0.061074	0.0042224	0
Nitrogen metabolism	12	2	0.0027433	2.5617	0.068584	0.0048009	0
Selenocompound metabolism	13	1	0.0032142	2.4929	0.073926	0.005294	0
Purine metabolism	63	1	0.0037008	2.4317	0.081417	0.0059169	0
Porphyrin and chlorophyll metabolism	48	1	0.0058996	2.2292	0.10619	0.0083399	0
Pentose and glucuronate interconversions	16	1	0.005957	2.225	0.10619	0.0083399	0
Propanoate metabolism	20	1	0.0063566	2.1968	0.10619	0.0084755	0
Tropane, piperidine and pyridine alkaloid biosynthesis	8	1	0.0078578	2.1047	0.11001	0.010001	0
Valine, leucine and isoleucine degradation	37	3	0.011095	1.9549	0.11705	0.01287	0
Indole alkaloid biosynthesis	4	1	0.011262	1.9484	0.11705	0.01287	0
Ascorbate and aldarate metabolism	18	1	0.016631	1.7791	0.11705	0.01791	0
C5-Branched dibasic acid metabolism	6	1	0.03488	1.4574	0.11705	0.035514	0
Terpenoid backbone biosynthesis	30	1	0.03488	1.4574	0.11705	0.035514	0
